# Supplementary material for: Molecular determinants in Frizzled, Reck, and Wnt7a for ligand-specific signaling in neurovascular development
Source: eLife. 2019 Jun 21;8:e47300. doi: 10.7554/eLife.47300 (PMC6588345; doi:10.7554/eLife.47300)
Supplement: Figure 1—source data 1. [file elife-47300-fig1-data1.xlsx]

## Sheet: Sheet1
Figure 1	Panel E
	Reck + Gpr124 + Wnt7a + Lrp5			Wnt7a + Lrp5
Fz4	227.3	266.6	207.7	1.776	3.391	1.484
Fz6	76.26	96.93	84.4	1.757	1.567	1.467
Fz8	466.5	560.1	497.3	32.49	38.67	14.87
Fz4CRD-Fz6	269.3	284.6	239.2	2.27	2.275	2.358
Fz8CRD-Fz6	458.6	499.8	526.1	124.6	151.2	146.7
pRK5	168.5	157.9	136.9	3.72	4.331	3.307
Figure 1	Panel G
	Tspan12 + Norrin			Norrin
Fz4	62.96	63.54	52.64	44.04	39.11	40.06
Fz6	2.867	3.964	3.08	2.709	2.515	1.91
Fz8	5.501	7.23	7.4	6.279	3.265	4.857
Fz4CRD-Fz6	6.554	6.803	6.212	2.28	3.219	2.438
Fz8CRD-Fz6	2.941	3.392	3.643	2.201	2.453	2.218
pRK5	2.762	3.845	3.988	2.354	2.874	2.783
Figure 1	Panel I
	Reck + Gpr124 + Wnt7a
Fz4	787.1	560.9	503.3
Fz4CRD-Myc-GPI	37.22	45.84	48.61
Fz5	651.6	499.5	405.3
Fz5CRD-Myc-GPI	1.753	0.982	3.934
Fz6	131.7	105.1	90.24
Fz6CRD-Myc-GPI	163.6	178.2	182.4
Fz8	1113	902.6	781.7
Fz8CRD-Myc-GPI	0.163	0.406	0.235
pRK5	151.1	195.6	201.4
