# Supplementary material for: Molecular determinants in Frizzled, Reck, and Wnt7a for ligand-specific signaling in neurovascular development
Source: eLife. 2019 Jun 21;8:e47300. doi: 10.7554/eLife.47300 (PMC6588345; doi:10.7554/eLife.47300)
Supplement: Figure 2—source data 1. [file elife-47300-fig2-data1.xlsx]

## Sheet: Sheet1
Figure 2	Panel B
	Reck + Gpr124			pRK5
Wnt7a-1D4	268.8	243.6	261.6	2.152	3.11	1.864
Wnt3-1D4	1.366	6.625	6.018	2.908	2.697	5.789
Wnt7a/Wnt3-1D4	290.5	195	225.8	0.983	1.152	0.63
Wnt3/Wnt7a-1D4	6.081	0.567	0.628	0.794	0.561	0.444
Wnt3a-1D4	36.11	39.07	36.11	42.01	35.56	40.99
Wnt7a/Wnt3a-1D4	165.6	126.2	128	0.749	0.395	1.5
Wnt3a/Wnt7a-1D4	0.881	0.767	1.713	1.037	1.234	1.039
no Wnt	0.375	0.666	0.55	0.394	0.253	0.526
Figure 2	Panel D
	Reck + Gpr124 + Fz8
Wnt7a	495.2	394.4	593.2
#1	353.9	458	354.7
#2	20.11	26.07	32.98
#3	489.3	492.2	405.4
#4	563.7	651.7	642.5
#5	498.7	545.3	542.1
#6	429.2	793.6	123.8
#7	549.1	550.5	505.7
#8	595.4	494.4	644.7
#9	545.5	472.3	469.1
#10	524.3	491.1	459.7
#11	527.1	342.1	596.8
#12	469.2	511.2	388.6
#13	527	554.8	506.7
#14	523.9	536.7	411.4
#15	29.37	31.19	24.06
#16	73.01	95.42	110.2
#17	186.7	243.2	362.9
#18	2.087	2.632	2.025
#19	535.7	539.7	790.8
no Wnt	1.939	4.475	2.239
Figure 2	Panel G
	Reck + Gpr124 + Fz8
Wnt7a	672.4	505	743.3
#2	44.98	43.23	58.3
#20	827.1	657.9	589.7
#21	1113	850.2	817.1
#22	164.2	169.7	148.3
#15	50.11	57.89	75.84
#23	424.8	435.7	353
#24	535.1	801.6	784
#25	272.7	417.5	250.9
#18	0.479	1.358	0.176
#26	344.4	410	464.2
#27	619	593.6	577.1
#28	0.316	0.572	0.553
no Wnt	0.429	0.382	0.318
