# Supplementary material for: Molecular determinants in Frizzled, Reck, and Wnt7a for ligand-specific signaling in neurovascular development
Source: eLife. 2019 Jun 21;8:e47300. doi: 10.7554/eLife.47300 (PMC6588345; doi:10.7554/eLife.47300)
Supplement: Figure 3—source data 1. [file elife-47300-fig3-data1.xlsx]

## Sheet: Sheet1
Figure 3	Panel D
	Gpr124 + Wnt7a WT				Gpr124 + Wnt7a Ala #16				Gpr124 + Wnt7a Ala #17
WT	142.4	70.32	98.09		24.81	25.67	27.87		88.78	75.35	69.1
1	148	123.5	132.7		30.71	39.45	34.29		93.69	52.98	72.92
2	87.71	142.4	102.5		33.23	38.35	30.74		90.87	101	115.5
3	97.08	58.23	58.84		23.8	22.42	28		88.14	92.7	89.47
4	141.2	83.33	71.95		29.2	35.06	36.78		88.26	93.06	86.23
5	128.2	106.1	89.25		20.3	26.56	34.19		79.31	82.22	72.42
6	227.1	114.2	186.1		44.31	25.59	34.46		73.22	75.38	62.69
7	187.6	93.99	88.67		9.537	9.316	13.06		43.49	33.99	36.56
8	125.2	152.3	159.8		0.765	0.799	0.505		2.938	1.946	2.67
9	99.4	87.9	129.6		48.94	59.31	56.76		87.65	66.43	77.25
10	210.3	147.6	103.3		0.676	0.813	0.808		2.762	2.599	1.977
11	114.2	79.38	86.26		41.93	37.61	40.75		105.2	106.4	90.06
12	60.58	58.58	79.7		24.76	29.44	27.94		86.68	81.46	69.9
13	73.74	53.58	71.37		20.48	19.45	23.62		73.45	51.35	53.88
14	78.46	64.33	57.57		35.4	31.5	35.26		77.25	51.56	53.97
no Reck	3.841	2.777	3.662		0.644	0.827	0.286		1.335	3.768	2.931
Figure 3	Panel G
	Gpr124 + Wnt7a WT
Reck	271.3	195.7	160.7
8	303.5	211.4	261.4
10	472.6	385.1	291
15	9.094	3.694	5.447
16	7.022	2.615	3.104
17	7.156	3.598	4.734
18	346.1	227.1	236.8
19	231.2	271.1	301.3
20	4.873	4.271	4.356
21	3.616	4.255	3.176
22	139.3	156.9	185.3
23	364.3	409.1	368
no Reck	4.826	6.642	6.62
Figure 3-figure supplement 1	Panel B
	Gpr124 + Wnt7a WT
WT	227.3	271.3	231.5
ΔCC2-3 (short spacer)	38.77	35.45	48.04
ΔCC2-3 (long spacer)	49.8	69.54	53.36
no Reck	9.756	10.66	13.34
